# Supplementary material for: Potentiation of Antibiotic Activity of Aztreonam against Metallo-β-Lactamase-Producing Multidrug-Resistant Pseudomonas aeruginosa by 3-O-Substituted Difluoroquercetin Derivatives
Source: Pharmaceutics. 2024 Jan 28;16(2):185. doi: 10.3390/pharmaceutics16020185 (PMC10892423; doi:10.3390/pharmaceutics16020185)
Supplement: Supplementary file 1 [file pharmaceutics-16-00185-s001.zip]

Archive with 1 entries (1 files):
- pharmaceutics-2820010-supplementary.pdf
